# Supplementary material for: Case Report: Robot-assisted gait training with the wearable cyborg hybrid assistive limb 2S size in three children with cerebral palsy
Source: Front Rehabil Sci. 2025 Mar 24;6:1545105. doi: 10.3389/fresc.2025.1545105 (PMC11973097; doi:10.3389/fresc.2025.1545105)
Supplement: Supplementary file 1 [file Table1.xlsx]

## Sheet: Case_1
	Lower limb joint angles during gait in Case 1
	Lower limb muscle activity during gait in Case 1

## Sheet: Case_2
	Lower limb joint angles during gait in Case 1
	Lower limb muscle activity during gait in Case 1

## Sheet: Case_3
	Lower limb joint angles during gait in Case 1
	Lower limb muscle activity during gait in Case 1
